# Supplementary material for: Pressure-Relieving Effect of Different Insole Top Covers in People with Diabetes at High Risk of Foot Ulceration
Source: Sensors (Basel). 2024 Aug 27;24(17):5549. doi: 10.3390/s24175549 (PMC11398109; doi:10.3390/s24175549)
Supplement: Supplementary file 1 [file sensors-24-05549-s001.zip]

Archive with 1 entries (1 files):
- sensors-3022106-supplementary.pdf
